# Supplementary material for: Radiofrequency Electromagnetic Field Exposure and Apoptosis: A Scoping Review of In Vitro Studies on Mammalian Cells
Source: Int J Mol Sci. 2022 Feb 19;23(4):2322. doi: 10.3390/ijms23042322 (PMC8877695; doi:10.3390/ijms23042322)
Supplement: Supplementary file 1 [file ijms-23-02322-s001.zip]

Archive with 4 entries (3 files):
- Supplementary Materials/
- Supplementary Materials/Table S1 PRISMA-ScR-Checklist.pdf
- Supplementary Materials/Table S2 - Search queries.docx
- Supplementary Materials/Table S3 - Data extracted from experiments_R1.xlsx
