# Supplementary material for: Radiofrequency Electromagnetic Field Exposure and Apoptosis: A Scoping Review of In Vitro Studies on Mammalian Cells
Source: Int J Mol Sci. 2022 Feb 19;23(4):2322. doi: 10.3390/ijms23042322 (PMC8877695; doi:10.3390/ijms23042322)
Supplement: Supplementary file 1 [file ijms-23-02322-s001.zip › Supplementary Materials/Table S3 - Data extracted from experiments_R1.xlsx]

## Sheet: Experiments_included studies
ID	Reference	Cell Type/ Number of independent experiments	Primary cells	Cell lines	Biological endpoint	Exposure conditions	Frequency category	Exposure level category	Exposure duration category	Results	Effect (Y/N)	Blind analysis (Y/N)	Positive control (Y/N)	Comment
1	Belyaev et al 2005	Blood lymphocytes/ N= 14	x		DNA fragmentation	915 MHz, GSM, Average SAR 37 mW/kg, 2 h	F2	EL1	ED2	No effect measured 24 and 48 h post-exposure.	No	Yes	Yes	No difference between healthy and EHS donors. Blind exposure and analysis. Positive control included
2	Belyaev et al 2005	Blood lymphocytes/ N= 14	x		Morphological hallmarks	915 MHz, GSM, Average SAR 37 mW/kg, 2 h	F2	EL1	ED2	No effect measured 24 and 48 h post-exposure.	No	Yes	Yes	No difference between healthy and EHS donors. Blind exposure and analysis. Positive control included
3	Borovkova et al 2017	C6 rat glial cells/n=4		x	MMP modification	0.15 THz, 3.2 mW/cm2, 1 min	F3	EL3	ED1	Over time increased % of early apoptotic cells	Yes	No	No	No blind analysis, No positive control
4	Borovkova et al 2017	C6 rat glial cells/n=4		x	MMP modification	0.15 THz, 3.2 mW/cm2, 2 min	F3	EL3	ED1	Over time increased % of early apoptotic cells	Yes	No	No	No blind analysis, No positive control
5	Borovkova et al 2017	C6 rat glial cells/n=4		x	MMP modification	0.15 THz, 3.2 mW/cm2, 3 min	F3	EL3	ED1	Over time increased % of early apoptotic cells	Yes	No	No	No blind analysis, No positive control
6	Borovkova et al 2017	C6 rat glial cells/n=4		x	MMP modification	0.15 THz, 3.2 mW/cm2, 4 min	F3	EL3	ED1	Over time increased % of early apoptotic cells	Yes	No	No	No blind analysis, No positive control
7	Borovkova et al 2017	C6 rat glial cells/n=4		x	MMP modification	0.15 THz, 3.2 mW/cm2, 5 min	F3	EL3	ED1	Over time increased % of early apoptotic cells	Yes	No	No	No blind analysis, No positive control
8	Bourthoumieu et al. (2013)	Primary human amniotic cells /n = 3	x		Apoptosis signaling	900 MHz, GSM, Average SAR 0.25 W/kg - 24 h	F2	EL1	ED2	No effect	No	No	No	No information on blinding of staff. Non-counteracted temperature increase
9	Bourthoumieu et al. (2013)	Primary human amniotic cells /n = 3	x		Apoptosis signaling	900 MHz (GSM), Average SAR 1 W/kg - 24 h	F2	EL1	ED2	No effect	No	No	No	No information on blinding of staff. Non-counteracted temperature increase
10	Bourthoumieu et al. (2013)	Primary human amniotic cells /n = 3	x		Apoptosis signaling	900 MHz (GSM), Average SAR 2 W/kg - 24 h	F2	EL2	ED2	No effect	No	No	No	No information on blinding of staff. Non-counteracted temperature increase
11	Bourthoumieu et al. (2013)	Primary human amniotic cells /n = 3	x		Apoptosis signaling	900 MHz (GSM), Average SAR 4 W/kg - 24 h	F2	EL3	ED2	No effect	No	No	No	No information on blinding of staff. Non-counteracted temperature increase
12	Buttiglione et al 2007	Human neuroblastoma cell line SH-SY5Y/n=3		x	DNA fragmentation	900 MHz (GSM), 1 W/kg, 5 min	F2	EL1	ED1	No effect	No	No	No	No blind analysis, no positive control
13	Buttiglione et al 2007	Human neuroblastoma cell line SH-SY5Y/n=3		x	DNA fragmentation	900 MHz (GSM), 1 W/kg, 15 min	F2	EL1	ED1	No effect	No	No	No	No blind analysis, no positive control
14	Buttiglione et al 2007	Human neuroblastoma cell line SH-SY5Y/n=3		x	DNA fragmentation	900 MHz (GSM), 1 W/kg, 30 min	F2	EL1	ED1	No effect	No	No	No	No blind analysis, no positive control
15	Buttiglione et al 2007	Human neuroblastoma cell line SH-SY5Y/n=3		x	DNA fragmentation	900 MHz (GSM), 1 W/kg, 6h	F2	EL1	ED2	No effect	No	No	No	No blind analysis, no positive control
16	Buttiglione et al 2007	Human neuroblastoma cell line SH-SY5Y/n=3		x	DNA fragmentation	900 MHz (GSM), 1 W/kg, 24h	F2	EL1	ED2	Increase in apoptotic sub-G1 DNA content	Yes	No	No	No blind analysis, no positive control
17	Buttiglione et al 2007	Human neuroblastoma cell line SH-SY5Y/n=3		x	Apoptosis signaling	900 MHz (GSM), 1 W/kg, 5 min	F2	EL1	ED1	No effect	No	No	No	No blind analysis, no positive control
18	Buttiglione et al 2007	Human neuroblastoma cell line SH-SY5Y/n=3		x	Apoptosis signaling	900 MHz (GSM), 1 W/kg, 15 min	F2	EL1	ED1	No effect	No	No	No	No blind analysis, no positive control
19	Buttiglione et al 2007	Human neuroblastoma cell line SH-SY5Y/n=3		x	Apoptosis signaling	900 MHz (GSM), 1 W/kg, 30 min	F2	EL1	ED1	No effect	No	No	No	No blind analysis, no positive control
20	Buttiglione et al 2007	Human neuroblastoma cell line SH-SY5Y/n=3		x	Apoptosis signaling	900 MHz (GSM), 1 W/kg, 6h	F2	EL1	ED2	No effect	No	No	No	No blind analysis, no positive control
21	Buttiglione et al 2007	Human neuroblastoma cell line SH-SY5Y/n=3		x	Apoptosis signaling	900 MHz (GSM), 1 W/kg, 24h	F2	EL1	ED2	No effect	No	No	No	No blind analysis, no positive control
22	Buttiglione et al 2007	Human neuroblastoma cell line SH-SY5Y/n=3		x	Apoptosis signaling	900 MHz (GSM), 1 W/kg, 5 min	F2	EL1	ED1	No effect	No	No	No	No blind analysis, no positive control
23	Buttiglione et al 2007	Human neuroblastoma cell line SH-SY5Y/n=3		x	Apoptosis signaling	900 MHz (GSM), 1 W/kg, 15 min	F2	EL1	ED1	No effect	No	No	No	No blind analysis, no positive control
24	Buttiglione et al 2007	Human neuroblastoma cell line SH-SY5Y/n=3		x	Apoptosis signaling	900 MHz (GSM), 1 W/kg, 30 min	F2	EL1	ED1	No effect	No	No	No	No blind analysis, no positive control
25	Buttiglione et al 2007	Human neuroblastoma cell line SH-SY5Y/n=3		x	Apoptosis signaling	900 MHz (GSM), 1 W/kg, 6h	F2	EL1	ED2	Downregulation of Bcl-2	Yes	No	No	No blind analysis, no positive control
26	Buttiglione et al 2007	Human neuroblastoma cell line SH-SY5Y/n=3		x	Apoptosis signaling	900 MHz (GSM), 1 W/kg, 24h	F2	EL1	ED2	Downregulation of Bcl-2	Yes	No	No	No blind analysis, no positive control
27	Buttiglione et al 2007	Human neuroblastoma cell line SH-SY5Y/n=3		x	Apoptosis signaling	900 MHz (GSM), 1 W/kg, 5 min	F2	EL1	ED1	No effect	No	No	No	No blind analysis, no positive control
28	Buttiglione et al 2007	Human neuroblastoma cell line SH-SY5Y/n=3		x	Apoptosis signaling	900 MHz (GSM), 1 W/kg, 15 min	F2	EL1	ED1	No effect	No	No	No	No blind analysis, no positive control
29	Buttiglione et al 2007	Human neuroblastoma cell line SH-SY5Y/n=3		x	Apoptosis signaling	900 MHz (GSM), 1 W/kg, 30 min	F2	EL1	ED1	No effect	No	No	No	No blind analysis, no positive control
30	Buttiglione et al 2007	Human neuroblastoma cell line SH-SY5Y/n=3		x	Apoptosis signaling	900 MHz (GSM), 1 W/kg, 6h	F2	EL1	ED2	No effect	No	No	No	No blind analysis, no positive control
31	Buttiglione et al 2007	Human neuroblastoma cell line SH-SY5Y/n=3		x	Apoptosis signaling	900 MHz (GSM), 1 W/kg, 24h	F2	EL1	ED2	No effect	No	No	No	No blind analysis, no positive control
32	Buttiglione et al 2007	Human neuroblastoma cell line SH-SY5Y/n=3		x	Apoptosis signaling	900 MHz (GSM), 1 W/kg, 5 min	F2	EL1	ED1	No effect	No	No	No	No blind analysis, no positive control
33	Buttiglione et al 2007	Human neuroblastoma cell line SH-SY5Y/n=3		x	Apoptosis signaling	900 MHz (GSM), 1 W/kg, 15 min	F2	EL1	ED1	No effect	No	No	No	No blind analysis, no positive control
34	Buttiglione et al 2007	Human neuroblastoma cell line SH-SY5Y/n=3		x	Apoptosis signaling	900 MHz (GSM), 1 W/kg, 30 min	F2	EL1	ED1	No effect	No	No	No	No blind analysis, no positive control
35	Buttiglione et al 2007	Human neuroblastoma cell line SH-SY5Y/n=3		x	Apoptosis signaling	900 MHz (GSM), 1 W/kg, 6h	F2	EL1	ED2	No effect	No	No	No	No blind analysis, no positive control
36	Buttiglione et al 2007	Human neuroblastoma cell line SH-SY5Y/n=3		x	Apoptosis signaling	900 MHz (GSM), 1 W/kg, 24h	F2	EL1	ED2	No effect	No	No	No	No blind analysis, no positive control
37	Canseven et al 2014	Burkitt’s lymphoma (Raji) cells/n=5		x	PE	1800 MHz (GSM), SAR 0.35 W/kg, 24h	F2	EL1	ED2	Increased apoptosis by RF alone.	Yes	No	No	Sham likely not concurrent. No blind analysis, no positive control
38	Capri et al 2004a	Human blood mononuclear cells/n=8	x		PE	1800 MHz (GSM-basic), Average SAR 2 W/kg , 44h (10 min on/20 min off cycles)	F2	EL2	ED3	No effect of RF alone.	No	Yes	Yes	Double blind experiments. Positive control included
39	Capri et al 2004a	Human blood mononuclear cells/n=8	x		MMP modification	1800 MHz (GSM-basic), Average SAR 2 W/kg , 44h (10 min on/20 min off cycles)	F2	EL2	ED3	No effect of RF alone.	No	Yes	Yes	Double blind experiments. Positive control included
40	Capri et al 2004a	Human blood mononuclear cells/n=10	x		PE	1800 MHz (GSM-talk), Average SAR 2 W/kg; 44h (10 min on/20 min off cycles)	F2	EL2	ED3	No effect of RF alone.	No	Yes	Yes	Double blind experiments. Positive control included
41	Capri et al 2004a	Human blood mononuclear cells/n=10	x		MMP modification	1800 MHz (GSM-talk), Average SAR 2 W/kg; 44h (10 min on/20 min off cycles)	F2	EL2	ED3	No effect of RF alone.	No	Yes	Yes	Double blind experiments. Positive control included
42	Capri et al 2004a	Human blood mononuclear cells/n=8	x		PE	1800 MHz (GSM DTX), Average SAR 1.4 W/kg , 44h (10 min on/20 min off cycles)	F2	EL2	ED3	No effect of RF alone.	No	Yes	Yes	Double blind experiments. Positive control included
43	Capri et al 2004a	Human blood mononuclear cells/n=8	x		MMP modification	1800 MHz (GSM-DTX), Average SAR 1.4 W/kg , 44h (10 min on/20 min off cycles)	F2	EL2	ED3	No effect of RF alone.	No	Yes	Yes	Double blind experiments. Positive control included
44	Capri et al 2004b	Human blood mononuclear cells/n=6	x		PE	900 MHz (CW), SAR 70 mW/kg, 1 h/day (30 min ON/30 min OFF/ 30 min ON), for 3 days	F2	EL1	ED3	No effect of RF alone.	No	No	Yes	No information on blinding of staff. Positive control included
45	Capri et al 2004b	Human blood mononuclear cells/n=6	x		MMP modification	900 MHz (CW), SAR 70 mW/kg, 1 h/day (30 min ON/30 min OFF/ 30 min ON), for 3 days	F2	EL1	Ed3	No effect of RF alone.	No	No	Yes	No information on blinding of staff. Positive control included
46	Capri et al 2004b	Human blood mononuclear cells/n=20	x		PE	900 MHz (GSM), SAR 76 mW/kg, 1 h/day for 3 days	F2	EL1	ED3	No effect of RF alone.	No	No	Yes	No information on blinding of staff. Positive control included
47	Capri et al 2004b	Human blood mononuclear cells/n=19	x		MMP modification	900 MHz (GSM), SAR 76 mW/kg, 1 h/day for 3 days	F2	EL1	ED3	No effect of RF alone.	No	No	Yes	No information on blinding of staff. Positive control included
48	Chauhan et al 2007	Human-derived immune cell lines HL-60 /n=5		x	DNA fragmentation	1900 MHz, pulse modulated, SAR 1 W/kg, 6 h (5 min on/10 min off cycles)	F2	EL1	ED2	No effect at 6 and 24 h post-RF exposure.	No	Yes	Yes	Blind analysis, positive control included
49	Chauhan et al 2007	Human-derived immune cell lines HL-60 /n=5		x	DNA fragmentation	1900 MHz, pulse modulated, SAR 10 W/kg, 6 h (5 min on/10 min off cycles)	F2	EL3	ED2	No effect at 6 and 24 h post-RF exposure.	No	Yes	Yes	(Neutral comet assay) Blind analysis, positive control included
50	Chauhan et al 2007	Human-derived immune cell lines Mono-Mac-6/n=5		x	DNA fragmentation	1900 MHz, pulse modulated, SAR 1 W/kg, 6 h (5 min on/10 min off cycles)	F2	EL1	ED2	No effect at 6 and 24 h post-RF exposure.	No	Yes	Yes	(Neutral comet assay) Blind analysis, positive control included
51	Chauhan et al 2007	Human-derived immune cell lines Mono-Mac-6/n=5		x	DNA fragmentation	1900 MHz, pulse modulated, SAR 10 W/kg, 6 h (5 min on/10 min off cycles)	F2	EL3	ED2	No effect at 6 and 24 h post-RF exposure.	No	Yes	Yes	(Neutral comet assay) Blind analysis, positive control included
52	Chauhan et al 2007	Human-derived immune cell lines TK6/n=5		x	DNA fragmentation	1900 MHz, pulse modulated, SAR 1 W/kg, 6 h (5 min on/10 min off cycles)	F2	EL1	ED2	No effect at 6 and 24 h post-RF exposure.	No	Yes	Yes	(Neutral comet assay) Blind analysis, positive control included
53	Chauhan et al 2007	Human-derived immune cell lines TK6/n=5		x	DNA fragmentation	1900 MHz, pulse modulated, SAR 10 W/kg, 6 h (5 min on/10 min off cycles)	F2	EL3	ED2	No effect at 6 and 24 h post-RF exposure.	No	Yes	Yes	(Neutral comet assay) Blind analysis, positive control included
54	Chen et al 2014	Embryonic mouse neural stem (eNSCs) cells /n=4		x	DNA fragmentation	1800 MHz, SAR 4 W/kg, 3 days, (5 min on/10 min off cycles)	F2	EL3	ED3	No effect	No	Yes	Yes	Blind analysis, positive control included. (Tunel Assay).
55	Chen et al 2014	Embryonic mouse neural stem (eNSCs) cells /n=4		x	Morphological hallmarks	1800 MHz, SAR 4 W/kg, 3 days, (5 min on/10 min off cycles)	F2	EL3	ED3	No effect	No	Yes	Yes	Blind analysis, positive control included. Endpoints: chromatine condensation, nuclear fragmentation by staining with Hoechst 33342
56	Chen et al 2014	Embryonic mouse neural stem (eNSCs) cells /n=6		x	Caspase activity	1800 MHz, SAR 4 W/kg, 3 days, (5 min on/10 min off cycles)	F2	EL3	ED3	No effect	No	Yes	Yes	Blind analysis, positive control included. (Caspase-3)
57	Chen et al 2014	Embryonic mouse neural stem (eNSCs) cells /n=6		x	Apoptosis signaling	1800 MHz, SAR 4 W/kg, 3 days, (5 min on/10 min off cycles)	F2	EL3	ED3	No effect	No	Yes	Yes	Blind analysis, positive control included
58	Choi et al 2020	Human adipose tissue-derived stem (ASCs) cells/n=3		x	PARP cleavage	1700 MHz (LTE), 1 W/kg, 72 h	F2	EL1	ED3	No effect	No	No	Yes	No information on blinding of staff. Positive control included
59	Choi et al 2020	Human adipose tissue-derived stem (ASCs) cells/n=3		x	PARP cleavage	1700 MHz (LTE), 2W/kg, 72 h	F2	EL2	ED3	No effect	No	No	Yes	No information on blinding of staff. Positive control included
60	Choi et al 2020	Liver cancer stem cells (Huh7)/n=3		x	PARP cleavage	1700 MHz (LTE), 1 W/kg, 72 h	F2	EL1	ED3	No effect	No	No	Yes	No information on blinding of staff. Positive control included
61	Choi et al 2020	Liver cancer stem cells (Huh7)/n=3		x	PARP cleavage	1700 MHz (LTE), 2W/kg, 72 h	F2	EL2	ED3	No effect	No	No	Yes	No information on blinding of staff. Positive control included
62	De Amicis et al 2015	Human primary fibroblasts HFFF2	x		PARP cleavage	0.12 THz (pulsed), 0.40 mW/cm2 (15-20 mW/g), 20 min	F3	EL1	ED1	No effect	No	No	No	No information on blinding of staff. No positive control
63	Durdik et al 2019	Umbilical cord blood (UCB) cells/n=4	x		PE	915 MHz (GSM), 4 mW/kg, 2h	F2	EL1	ED2	No effect	No	No	Yes	No information on blinding of staff. Positive control included
64	Durdik et al 2019	Umbilical cord blood (UCB) cells/n=4	x		PE	915 MHz (GSM), 40 mW/kg, 2h	F2	EL1	ED2	No effect	No	No	Yes	No information on blinding of staff. Positive control included
65	Durdik et al 2019	Umbilical cord blood (UCB) cells/n=4	x		PE	1947.4 MHz (UMTS), 40 mW/kg, 2h	F2	EL1	ED2	No effect	No	No	Yes	No information on blinding of staff. Positive control included
66	Glaser et al 2016	Hematopoietic stem cells (HSC)/n = 3		x	PE	900 MHz (GSM), 0.5 W/kg; 4 h	F2	EL1	ED2	No effect	No	Yes	Yes	Double blind. Sham and RF samples were not run concurrently. Positive control included
67	Glaser et al 2016	Hematopoietic stem cells (HSC)/n = 3		x	PE	900 MHz (GSM), 0.5 W/kg; 20 h	F2	EL1	ED2	No effect	No	Yes	Yes	Double blind. Sham and RF samples were not run concurrently. Positive control included
68	Glaser et al 2016	Hematopoietic stem cells (HSC)/n = 3		x	PE	900 MHz (GSM), 1 W/kg; 4 h	F2	EL1	ED2	No effect	No	Yes	Yes	Double blind. Sham and RF samples were not run concurrently. Positive control included
69	Glaser et al 2016	Hematopoietic stem cells (HSC)/n = 3		x	PE	900 MHz (GSM), 1 W/kg; 20 h	F2	EL1	ED2	No effect	No	Yes	Yes	Double blind. Sham and RF samples were not run concurrently. Positive control included
70	Glaser et al 2016	Hematopoietic stem cells (HSC)/n = 3		x	PE	900 MHz (GSM), 2 W/kg; 4 h	F2	EL2	ED2	No effect	No	Yes	Yes	Double blind. Sham and RF samples were not run concurrently. Positive control included
71	Glaser et al 2016	Hematopoietic stem cells (HSC)/n = 3		x	PE	900 MHz (GSM), 2 W/kg; 20 h	F2	EL2	ED2	No effect	No	Yes	Yes	Double blind. Sham and RF samples were not run concurrently. Positive control included
72	Glaser et al 2016	Hematopoietic stem cells (HSC)/n = 3		x	PE	900 MHz (GSM), 4 W/kg; 4 h	F2	EL3	ED2	No effect	No	Yes	Yes	Double blind. Sham and RF samples were not run concurrently. Positive control included
73	Glaser et al 2016	Hematopoietic stem cells (HSC)/n = 3		x	PE	900 MHz (GSM), 4 W/kg; 20 h	F2	EL3	ED2	No effect	No	Yes	Yes	Double blind. Sham and RF samples were not run concurrently. Positive control included
74	Glaser et al 2016	Hematopoietic stem cells (HSC)/n = 3		x	PE	1950 MHz (UMTS), 0.5 W/kg; 4 h	F2	EL1	ED2	No effect	No	Yes	Yes	Double blind. Sham and RF samples were not run concurrently. Positive control included
75	Glaser et al 2016	Hematopoietic stem cells (HSC)/n = 3		x	PE	1950 MHz (UMTS), 0.5 W/kg; 20 h	F2	EL1	ED2	No effect	No	Yes	Yes	Double blind. Sham and RF samples were not run concurrently. Positive control included
76	Glaser et al 2016	Hematopoietic stem cells (HSC)/n = 3		x	PE	1950 MHz (UMTS), 1 W/kg; 4 h	F2	EL1	ED2	No effect	No	Yes	Yes	Double blind. Sham and RF samples were not run concurrently. Positive control included
77	Glaser et al 2016	Hematopoietic stem cells (HSC)/n = 3		x	PE	1950 MHz (UMTS), 1 W/kg; 20 h	F2	EL1	ED2	No effect	No	Yes	Yes	Double blind. Sham and RF samples were not run concurrently. Positive control included
78	Glaser et al 2016	Hematopoietic stem cells (HSC)/n = 3		x	PE	1950 MHz (UMTS), 2 W/kg; 4 h	F2	EL2	ED2	No effect	No	Yes	Yes	Double blind. Sham and RF samples were not run concurrently. Positive control included
79	Glaser et al 2016	Hematopoietic stem cells (HSC)/n = 3		x	PE	1950 MHz (UMTS), 2 W/kg; 20 h	F2	EL2	ED2	No effect	No	Yes	Yes	Double blind. Sham and RF samples were not run concurrently. Positive control included
80	Glaser et al 2016	Hematopoietic stem cells (HSC)/n = 3		x	PE	1950 MHz (UMTS), 4 W/kg; 4 h	F2	EL3	ED2	No effect	No	Yes	Yes	Double blind. Sham and RF samples were not run concurrently. Positive control included
81	Glaser et al 2016	Hematopoietic stem cells (HSC)/n = 3		x	PE	1950 MHz (UMTS), 4 W/kg; 20 h	F2	EL3	ED2	No effect	No	Yes	Yes	Double blind. Sham and RF samples were not run concurrently. Positive control included
82	Glaser et al 2016	Hematopoietic stem cells (HSC)/n = 3		x	PE	2535 MHz (LTE), 0.5 W/kg; 4 h	F2	EL1	ED2	No effect	No	Yes	Yes	Double blind. Sham and RF samples were not run concurrently. Positive control included
83	Glaser et al 2016	Hematopoietic stem cells (HSC)/n = 3		x	PE	2535 MHz (LTE), 0.5 W/kg; 20 h	F2	EL1	ED2	No effect	No	Yes	Yes	Double blind. Sham and RF samples were not run concurrently. Positive control included
84	Glaser et al 2016	Hematopoietic stem cells (HSC)/n = 3		x	PE	2535 MHz (LTE), 1 W/kg; 4 h	F2	EL1	ED2	No effect	No	Yes	Yes	Double blind. Sham and RF samples were not run concurrently. Positive control included
85	Glaser et al 2016	Hematopoietic stem cells (HSC)/n = 3		x	PE	2535 MHz (LTE), 1 W/kg; 20 h	F2	EL1	ED2	No effect	No	Yes	Yes	Double blind. Sham and RF samples were not run concurrently. Positive control included
86	Glaser et al 2016	Hematopoietic stem cells (HSC)/n = 3		x	PE	2535 MHz (LTE), 2 W/kg; 4 h	F2	EL2	ED2	No effect	No	Yes	Yes	Double blind. Sham and RF samples were not run concurrently. Positive control included
87	Glaser et al 2016	Hematopoietic stem cells (HSC)/n = 3		x	PE	2535 MHz (LTE), 2 W/kg; 20 h	F2	EL2	ED2	No effect	No	Yes	Yes	Double blind. Sham and RF samples were not run concurrently. Positive control included
88	Glaser et al 2016	Hematopoietic stem cells (HSC)/n = 3		x	PE	2535 MHz (LTE), 4 W/kg; 4 h	F2	EL3	ED2	No effect	No	Yes	Yes	Double blind. Sham and RF samples were not run concurrently. Positive control included
89	Glaser et al 2016	Hematopoietic stem cells (HSC)/n = 3		x	PE	2535 MHz (LTE), 4 W/kg; 20 h	F2	EL3	ED2	No effect	No	Yes	Yes	Double blind. Sham and RF samples were not run concurrently. Positive control included
90	Glaser et al 2016	Promyelocytic leukemia cell line (HL-60)/n = 3		x	PE	900 MHz (GSM), 0.5 W/kg; 4 h	F2	EL1	ED2	No effect	No	Yes	Yes	Double blind. Sham and RF samples were not run concurrently. Positive control included
91	Glaser et al 2016	Promyelocytic leukemia cell line (HL-60)/n = 3		x	PE	900 MHz (GSM), 0.5 W/kg; 20 h	F2	EL1	ED2	No effect	No	Yes	Yes	Double blind. Sham and RF samples were not run concurrently. Positive control included
92	Glaser et al 2016	Promyelocytic leukemia cell line (HL-60)/n = 3		x	PE	900 MHz (GSM), 1 W/kg; 4 h	F2	EL1	ED2	No effect	No	Yes	Yes	Double blind. Sham and RF samples were not run concurrently. Positive control included
93	Glaser et al 2016	Promyelocytic leukemia cell line (HL-60)/n = 3		x	PE	900 MHz (GSM), 1 W/kg; 20 h	F2	EL1	ED2	No effect	No	Yes	Yes	Double blind. Sham and RF samples were not run concurrently. Positive control included
94	Glaser et al 2016	Promyelocytic leukemia cell line (HL-60)/n = 3		x	PE	900 MHz (GSM), 2 W/kg; 4 h	F2	EL2	ED2	No effect	No	Yes	Yes	Double blind. Sham and RF samples were not run concurrently. Positive control included
95	Glaser et al 2016	Promyelocytic leukemia cell line (HL-60)/n = 3		x	PE	900 MHz (GSM), 2 W/kg; 20 h	F2	EL2	ED2	No effect	No	Yes	Yes	Double blind. Sham and RF samples were not run concurrently. Positive control included
96	Glaser et al 2016	Promyelocytic leukemia cell line (HL-60)/n = 3		x	PE	900 MHz (GSM), 4 W/kg; 4 h	F2	EL3	ED2	No effect	No	Yes	Yes	Double blind. Sham and RF samples were not run concurrently. Positive control included
97	Glaser et al 2016	Promyelocytic leukemia cell line (HL-60)/n = 3		x	PE	900 MHz (GSM), 4 W/kg; 20 h	F2	EL3	ED2	No effect	No	Yes	Yes	Double blind. Sham and RF samples were not run concurrently. Positive control included
98	Glaser et al 2016	Promyelocytic leukemia cell line (HL-60)/n = 3		x	PE	1950 MHz (UMTS), 0.5 W/kg; 4 h	F2	EL1	ED2	No effect	No	Yes	Yes	Double blind. Sham and RF samples were not run concurrently. Positive control included
99	Glaser et al 2016	Promyelocytic leukemia cell line (HL-60)/n = 3		x	PE	1950 MHz (UMTS), 0.5 W/kg; 20 h	F2	EL1	ED2	No effect	No	Yes	Yes	Double blind. Sham and RF samples were not run concurrently. Positive control included
100	Glaser et al 2016	Promyelocytic leukemia cell line (HL-60)/n = 3		x	PE	1950 MHz (UMTS), 1 W/kg; 4 h	F2	EL1	ED2	No effect	No	Yes	Yes	Double blind. Sham and RF samples were not run concurrently. Positive control included
101	Glaser et al 2016	Promyelocytic leukemia cell line (HL-60)/n = 3		x	PE	1950 MHz (UMTS), 1 W/kg; 20 h	F2	EL1	ED2	No effect	No	Yes	Yes	Double blind. Sham and RF samples were not run concurrently. Positive control included
102	Glaser et al 2016	Promyelocytic leukemia cell line (HL-60)/n = 3		x	PE	1950 MHz (UMTS), 2 W/kg; 4 h	F2	EL2	ED2	No effect	No	Yes	Yes	Double blind. Sham and RF samples were not run concurrently. Positive control included
103	Glaser et al 2016	Promyelocytic leukemia cell line (HL-60)/n = 3		x	PE	1950 MHz (UMTS), 2 W/kg; 20 h	F2	EL2	ED2	No effect	No	Yes	Yes	Double blind. Sham and RF samples were not run concurrently. Positive control included
104	Glaser et al 2016	Promyelocytic leukemia cell line (HL-60)/n = 3		x	PE	1950 MHz (UMTS), 4 W/kg; 4 h	F2	EL3	ED2	No effect	No	Yes	Yes	Double blind. Sham and RF samples were not run concurrently. Positive control included
105	Glaser et al 2016	Promyelocytic leukemia cell line (HL-60)/n = 3		x	PE	1950 MHz (UMTS), 4 W/kg; 20 h	F2	EL3	ED2	No effect	No	Yes	Yes	Double blind. Sham and RF samples were not run concurrently. Positive control included
106	Glaser et al 2016	Promyelocytic leukemia cell line (HL-60)/n = 3		x	PE	2535 MHz (LTE), 0.5 W/kg; 4 h	F2	EL1	ED2	No effect	No	Yes	Yes	Double blind. Sham and RF samples were not run concurrently. Positive control included
107	Glaser et al 2016	Promyelocytic leukemia cell line (HL-60)/n = 3		x	PE	2535 MHz (LTE), 0.5 W/kg; 20 h	F2	EL1	ED2	No effect	No	Yes	Yes	Double blind. Sham and RF samples were not run concurrently. Positive control included
108	Glaser et al 2016	Promyelocytic leukemia cell line (HL-60)/n = 3		x	PE	2535 MHz (LTE), 1 W/kg; 4 h	F2	EL1	ED2	No effect	No	Yes	Yes	Double blind. Sham and RF samples were not run concurrently. Positive control included
109	Glaser et al 2016	Promyelocytic leukemia cell line (HL-60)/n = 3		x	PE	2535 MHz (LTE), 1 W/kg; 20 h	F2	EL1	ED2	No effect	No	Yes	Yes	Double blind. Sham and RF samples were not run concurrently. Positive control included
110	Glaser et al 2016	Promyelocytic leukemia cell line (HL-60)/n = 3		x	PE	2535 MHz (LTE), 2 W/kg; 4 h	F2	EL2	ED2	No effect	No	Yes	Yes	Double blind. Sham and RF samples were not run concurrently. Positive control included
111	Glaser et al 2016	Promyelocytic leukemia cell line (HL-60)/n = 3		x	PE	2535 MHz (LTE), 2 W/kg; 20 h	F2	EL2	ED2	No effect	No	Yes	Yes	Double blind. Sham and RF samples were not run concurrently. Positive control included
112	Glaser et al 2016	Promyelocytic leukemia cell line (HL-60)/n = 3		x	PE	2535 MHz (LTE), 4 W/kg; 4 h	F2	EL3	ED2	No effect	No	Yes	Yes	Double blind. Sham and RF samples were not run concurrently. Positive control included
113	Glaser et al 2016	Promyelocytic leukemia cell line (HL-60)/n = 3		x	PE	2535 MHz (LTE), 4 W/kg; 20 h	F2	EL3	ED2	No effect	No	Yes	Yes	Double blind. Sham and RF samples were not run concurrently. Positive control included
114	Gurisik et al 2006	Human neuroblastoma cells (SK-N-SH) / n=6		x	Membrane Integrity	900 MHz (GSM), SAR 0.2 W/kg, 2h	F2	EL1	ED2	No effect	No	No	No	Sham and RF samples were not run concurrently; Low cell viability in both the sham and RF-exposure samples. Endpoint: PI/YoPro uptake
115	Gurisik et al 2006	human monocytoid cell line (U937)/ n=6		x	Membrane Integrity	900 MHz (GSM), SAR 0.2 W/kg, 2h	F2	EL1	ED2	No effect	No	No	No	Sham and RF samples were not run concurrently; Low cell viability in both the sham and RF-exposure samples. Endpoint: PI/YoPro uptake
116	Gulati et al 2020	Human peripheral blood lymphocytes/n=3	x		PE	1977 MHz (UMTS) 40 mW/kg, 1 h	F2	EL1	ED1	No effect	No	No	No	No information on blinding of staff, no positive control
117	Gulati et al 2020	Human peripheral blood lymphocytes/n=3	x		PE	1977 MHz (UMTS) 40 mW/kg, 3 h	F2	EL1	ED2	No effect	No	No	No	No information on blinding of staff, no positive control
118	Hook et al 2004	Lymphoblastoid Molt-4 cells /n=3		x	PE	847.74 MHz (CDMA), 3.2W/kg, 2h	F2	EL3	ED2	No effect	No	No	Yes	No information on blinding of staff; positive control included
119	Hook et al 2004	Lymphoblastoid Molt-4 cells /n=3		x	PE	835.62 MHz (FDMA), 3.2W/kg, 2h	F2	EL3	ED2	No effect	No	No	Yes	No information on blinding of staff; positive control included
120	Hook et al 2004	Lymphoblastoid Molt-4 cells /n=3		x	PE	813.56 MHz (iDEN), 0.0024 W/kg, 2h	F2	EL1	ED2	No effect	No	No	Yes	No information on blinding of staff; positive control included
121	Hook et al 2004	Lymphoblastoid Molt-4 cells /n=3		x	PE	813.56 MHz (iDEN), 0.0024 W/kg, 3h	F2	EL1	ED2	No effect	No	No	Yes	No information on blinding of staff; positive control included
122	Hook et al 2004	Lymphoblastoid Molt-4 cells /n=3		x	PE	813.56 MHz (iDEN), 0.0024 W/kg, 21h	F2	EL1	ED2	No effect	No	No	Yes	No information on blinding of staff; positive control included
123	Hook et al 2004	Lymphoblastoid Molt-4 cells /n=3		x	PE	813.56 MHz (iDEN), 0.024 W/kg, 2h	F2	EL1	ED2	No effect	No	No	Yes	No information on blinding of staff; positive control included
124	Hook et al 2004	Lymphoblastoid Molt-4 cells /n=3		x	PE	813.56 MHz (iDEN), 0.024 W/kg, 3h	F2	EL1	ED2	No effect	No	No	Yes	No information on blinding of staff; positive control included
125	Hook et al 2004	Lymphoblastoid Molt-4 cells /n=3		x	PE	813.56 MHz (iDEN), 0.024 W/kg, 21h	F2	EL1	ED2	No effect	No	No	Yes	No information on blinding of staff; positive control included
126	Hook et al 2004	Lymphoblastoid Molt-4 cells /n=3		x	PE	836.55 MHz (TDMA), 0.0026 W/kg, 2h	F2	EL1	ED2	No effect	No	No	Yes	No information on blinding of staff; positive control included
127	Hook et al 2004	Lymphoblastoid Molt-4 cells /n=3		x	PE	836.55 MHz (TDMA), 0.0026 W/kg, 3h	F2	EL1	ED2	No effect	No	No	Yes	No information on blinding of staff; positive control included
128	Hook et al 2004	Lymphoblastoid Molt-4 cells /n=3		x	PE	836.55 MHz (TDMA), 0.0026 W/kg, 21h	F2	EL1	ED2	No effect	No	No	Yes	No information on blinding of staff; positive control included
129	Hook et al 2004	Lymphoblastoid Molt-4 cells /n=3		x	PE	836.55 MHz (TDMA), 0.026 W/kg, 2h	F2	EL1	ED2	No effect	No	No	Yes	No information on blinding of staff; positive control included
130	Hook et al 2004	Lymphoblastoid Molt-4 cells /n=3		x	PE	836.55 MHz (TDMA), 0.026 W/kg, 3h	F2	EL1	ED2	No effect	No	No	Yes	No information on blinding of staff; positive control included
131	Hook et al 2004	Lymphoblastoid Molt-4 cells /n=3		x	PE	836.55 MHz (TDMA), 0.026 W/kg, 21h	F2	EL1	ED2	No effect	No	No	Yes	No information on blinding of staff; positive control included
132	Hou et al , 2015	Mouse embryonic fibroblasts (NIH/3T3)/n=3		x	PE	1800 MHz (GSM talk- mode), SAR 2 W/kg, 0.5 h (5 min on/10 min off)	F2	EL2	ED1	No effect	No	No	No	No information on blinding of staff; No positive control
133	Hou et al , 2015	Mouse embryonic fibroblasts (NIH/3T3)/n=3		x	PE	1800 MHz (GSM talk- mode), SAR 2 W/kg, 1h (5 min on/10 min off)	F2	EL2	ED1	Increased apoptosis respect to sham	Yes	No	No	No information on blinding of staff; No positive control
134	Hou et al , 2015	Mouse embryonic fibroblasts (NIH/3T3)/n=3		x	PE	1800 MHz (GSM talk- mode), SAR 2 W/kg, 1.5h (5 min on/10 min off)	F2	EL2	ED2	No effect	No	No	No	No information on blinding of staff; No positive control
135	Hou et al , 2015	Mouse embryonic fibroblasts (NIH/3T3)/n=3		x	PE	1800 MHz (GSM talk- mode), SAR 2 W/kg, 2h (5 min on/10 min off)	F2	EL2	ED2	No effect	No	No	No	No information on blinding of staff; No positive control
136	Hou et al , 2015	Mouse embryonic fibroblasts (NIH/3T3)/n=3		x	PE	1800 MHz (GSM talk- mode), SAR 2 W/kg, 4h (5 min on/10 min off)	F2	EL2	ED2	Increased apoptosis respect to sham	Yes	No	No	No information on blinding of staff; No positive control
137	Hou et al , 2015	Mouse embryonic fibroblasts (NIH/3T3)/n=3		x	PE	1800 MHz (GSM talk- mode), SAR 2 W/kg, 6h (5 min on/10 min off)	F2	EL2	ED2	No effect	No	No	No	No information on blinding of staff; No positive control
138	Hou et al , 2015	Mouse embryonic fibroblasts (NIH/3T3)/n=3		x	PE	1800 MHz (GSM talk- mode), SAR 2 W/kg, 8h (5 min on/10 min off)	F2	EL2	ED2	Increased apoptosis respect to sham	Yes	No	No	No information on blinding of staff; No positive control
139	Hoyto et al 2008a	Human neuroblastoma (SH-SY5Y) cells/n=3;		x	Caspase activity	872 MHz (CW), SAR 5 W/kg, 24h	F2	EL3	ED2	No effect of RF exposure alone.	No	No	Yes	No information on blinding of staff, positive control included. (Caspase-3)
140	Hoyto et al 2008a	Human neuroblastoma (SH-SY5Y) cells/n=3;		x	Caspase activity	872 MHz (GSM), SAR 5 W/kg, 24h	F2	EL3	ED2	No effect of RF exposure alone.	No	No	Yes	No information on blinding of staff, positive control included. (Caspase-3)
141	Hoyto et al 2008a	Human neuroblastoma (SH-SY5Y) cells/n=3;		x	DNA fragmentation	872 MHz (CW), SAR 5 W/kg, 24h	F2	EL3	ED2	No effect of RF exposure alone.	No	No	Yes	No information on blinding of staff, positive control included
142	Hoyto et al 2008a	Human neuroblastoma (SH-SY5Y) cells/n=3;		x	DNA fragmentation	872 MHz (GSM), SAR 5 W/kg, 24h	F2	EL3	ED2	No effect of RF exposure alone.	No	No	Yes	No information on blinding of staff, positive control included
143	Hoyto et al 2008a	Mouse fibroblasts (L929)/n=3		x	Caspase activity	872 MHz (CW), SAR 5 W/kg, 24h	F2	EL3	ED2	No effect of RF exposure alone.	No	No	Yes	No information on blinding of staff, positive control included. (Caspase-3)
144	Hoyto et al 2008a	Mouse fibroblasts (L929)/n=3		x	Caspase activity	872 MHz (GSM), SAR 5 W/kg, 24h	F2	EL3	ED2	No effect of RF exposure alone.	No	No	Yes	No information on blinding of staff, positive control included. (Caspase-3)
145	Hoyto et al 2008a	Mouse fibroblasts (L929)/n=3		x	DNA fragmentation	872 MHz (CW), SAR 5 W/kg, 24h	F2	EL3	ED2	No effect of RF exposure alone.	No	No	Yes	No information on blinding of staff, positive control included
146	Hoyto et al 2008a	Mouse fibroblasts (L929)/n=3		x	DNA fragmentation	872 MHz (GSM), SAR 5 W/kg, 24h	F2	EL3	ED2	No effect of RF exposure alone.	No	No	Yes	No information on blinding of staff, positive control included
147	Hoyto et al 2008b	Murine fibroblasts (L929)/n=3		x	Caspase activity	872 MHz (CW), SAR 5 W/kg , 1h	F2	EL3	ED1	No effect.	No	No	Yes	No information on blinding of staff. Positive control included. (Caspase-3)
148	Hoyto et al 2008b	Murine fibroblasts (L929)/n=3		x	Caspase activity	872 MHz (GSM), SAR 5 W/kg , 1h	F2	EL3	ED1	No effect.	No	No	Yes	No information on blinding of staff. Positive control included. (Caspase-3)
149	Joubert et al 2006	Human neuroblastoma (SH-SY5Y) cells /n=3		x	Morphological hallmarks	900 MHz (CW), SAR 2 W/kg; 24 h	F2	EL3	ED2	No effect immediately after and 24 h post-RF exposure.	No	No	Yes	No information on blinding of staff. Positive control included. 0.5°C increase in CW-exposed samples: Thermal effect excluded by ad ho experiments. DAPI
150	Joubert et al 2006	Human neuroblastoma (SH-SY5Y) cells /n=3		x	DNA fragmentation	900 MHz (CW), SAR 2 W/kg; 24 h	F2	EL2	ED2	No effect immediately after and 24 h post-RF exposure.	No	No	Yes	(TUNEL-PI). No information on blinding of staff. Positive control included. 0.5°C increase in CW-exposed samples: Thermal effect excluded by ad ho experiments
151	Joubert et al 2006	Human neuroblastoma (SH-SY5Y) cells /n=3		x	Caspase activity	900 MHz (CW), SAR 2 W/kg; 24 h	F2	EL2	ED2	No effect immediately after and 24 h post-RF exposure.	No	No	Yes	No information on blinding of staff. Positive control included. 0.5°C increase in CW-exposed samples: Thermal effect excluded by ad ho experiments. (Caspase-3)
152	Joubert et al 2006	Human neuroblastoma (SH-SY5Y) cells /n=3		x	Morphological hallmarks	900 MHz (GSM), SAR 0.25 W/kg; 24 h	F2	EL1	ED2	No effect immediately after and 24 h post-RF exposure.	No	No	Yes	No information on blinding of staff. Positive control included. DAPI
153	Joubert et al 2006	Human neuroblastoma (SH-SY5Y) cells /n=3		x	DNA fragmentation	900 MHz (GSM), SAR 0.25 W/kg; 24 h	F2	EL1	ED2	No effect immediately after and 24 h post-RF exposure.	No	No	Yes	(TUNEL-PI) No information on blinding of staff. Positive control included
154	Joubert et al 2006	Human neuroblastoma (SH-SY5Y) cells /n=3		x	Caspase activity	900 MHz (GSM), SAR 0.25 W/kg; 24 h	F2	EL1	ED2	No effect immediately after and 24 h post-RF exposure.	No	No	Yes	No information on blinding of staff. Positive control included. (Caspase-3)
155	Joubert et al 2007	Primary rat cortical neurons/n=3	x		Morphological hallmarks	900 MHz (GSM), SAR 0.25 W/kg, 24 h	F2	EL1	ED2	No effect immediately after and 24 h post-RF exposure.	No	No	Yes	Not blind analysis, positive control included (DAPI)
156	Joubert et al 2007	Primary rat cortical neurons/n=3	x		DNA fragmentation	900 MHz (GSM), SAR 0.25 W/kg, 24 h	F2	EL1	ED2	No effect immediately after and 24 h post-RF exposure.	No	No	Yes	(TUNEL-PI) No information on blinding of staff.
157	Joubert et al 2007	Primary rat cortical neurons/n=3	x		Caspase activity	900 MHz (GSM), SAR 0.25 W/kg, 24 h	F2	EL2	ED2	No effect immediately after and 24 h post-RF exposure.	No	No	Yes	No information on blinding of staff. (Caspase-3)
158	Joubert et al 2008	Primary rat cortical neurons/n=3-5	x		Morphological hallmarks	900 MHz, CW, SAR 2 W/kg, 24 h	F2	EL2	ED2	Increased apoptosis immediately after and 24 h post-RF exposure	Yes	No	Yes	2 °C increase in RF-exposed cultures. Thermal effects excluded by ad hoc experiments. (DAPI)
159	Joubert et al 2008	Primary rat cortical neurons/n=3-5	x		DNA fragmentation	900 MHz, CW, SAR 2 W/kg, 24 h	F2	EL2	ED2	Increased apoptosis immediately after and 24 h post-RF exposure	Yes	No	Yes	2 °C increase in RF-exposed cultures. Thermal effects excluded by ad hoc experiments. (TUNEL-PI)
160	Joubert et al 2008	Primary rat cortical neurons/n=3-5	x		Caspase activity	900 MHz, CW, SAR 2 W/kg, 24 h	F2	EL2	ED2	No effect	No	No	Yes	2 °C increase in RF-exposed cultures. Thermal effects excluded by ad hoc experiments. (Caspase-3)
161	Joubert et al 2008	Primary rat cortical neurons/n=3-5	x		Apoptosis signaling	900 MHz, CW, SAR 2 W/kg, 24 h	F2	EL2	ED2	Increase in AIF-positive nuclei soon after and 24 h post-exposure.	Yes	No	Yes	2 °C increase in RF-exposed cultures. Thermal effects excluded by ad hoc experiments.
162	Li et al 2020	Mouse embryonic fibroblasts NIH/3T3/n = 3		x	PE	1800 MHz, 2 W/kg, 12h (5 min on/10 min off)	F2	EL2	ED2	No effect	No	No	No	No blind analysis, No positive control
163	Li et al 2020	Mouse embryonic fibroblasts NIH/3T3/n = 3		x	PE	1800 MHz, 2 W/kg, 24h (5 min on/10 min off)	F2	EL2	ED2	No effect	No	No	No	No blind analysis, No positive control
164	Li et al 2020	Mouse embryonic fibroblasts NIH/3T3/n = 3		x	PE	1800 MHz, 2 W/kg, 36h (5 min on/10 min off)	F2	EL2	ED3	No effect	No	No	No	No blind analysis, No positive control
165	Li et al 2020	Mouse embryonic fibroblasts NIH/3T3/n = 3		x	PE	1800 MHz, 2 W/kg, 48h (5 min on/10 min off)	F2	EL2	ED3	Increased apoptosis	Yes	No	No	No blind analysis, No positive control
166	Li et al 2020	Mouse embryonic fibroblasts NIH/3T3/n = 3		x	Apoptosis signaling	1800 MHz, 2 W/kg, 12h (5 min on/10 min off)	F2	EL2	ED2	No effect	No	No	No	No blind analysis, No positive control
167	Li et al 2020	Mouse embryonic fibroblasts NIH/3T3/n = 3		x	Apoptosis signaling	1800 MHz, 2 W/kg, 24h (5 min on/10 min off)	F2	EL2	ED2	No effect	No	No	No	No blind analysis, No positive control
168	Li et al 2020	Mouse embryonic fibroblasts NIH/3T3/n = 3		x	Apoptosis signaling	1800 MHz, 2 W/kg, 36h (5 min on/10 min off)	F2	EL2	ED3	No effect	No	No	No	No blind analysis, No positive control
169	Li et al 2020	Mouse embryonic fibroblasts NIH/3T3/n = 3		x	Apoptosis signaling	1800 MHz, 2 W/kg, 48h (5 min on/10 min off)	F2	EL3	ED3	Increased expression	Yes	No	No	No blind analysis, No positive control
170	Lin et al 2017	Mouse Leydig cells /n=3		x	PE	1950 MHz (GSM-talk), 3 W/kg, 24h	F2	EL3	ED2	No effect.	No	No	No	Blind exposure, No positive control
171	Liu et al 2014	Mouse spermatocyte-derived (GC-2) cells/ n=3		x	PE	1800 MHz (GSM), SAR 1W/kg; 24h (5 min on/10 min off cycles)	F2	EL1	ED2	No effect.	No	Yes	No	Double blind, no positive control
172	Liu et al 2014	Mouse spermatocyte-derived (GC-2) cells/ n=3		x	PE	1800 MHz (GSM), SAR 2W/kg; 24h (5 min on/10 min off cycles)	F2	EL2	ED2	No effect.	No	Yes	No	Double blind, no positive control
173	Liu et al 2014	Mouse spermatocyte-derived (GC-2) cells/ n=3		x	PE	1800 MHz (GSM), SAR 4W/kg; 24h (5 min on/10 min off cycles)	F2	EL3	ED2	No effect.	No	Yes	No	Double blind, no positive control
174	Merola et al	Human neuroblastoma (LAN-5) cells/n=3		x	Caspase activity	900 MHz (GSM), Average SAR 1 W/kg, 24h	F2	EL1	ED2	No effect of RF alone.	No	No	Yes	Blind exposure, positive control included. (Caspase-3)
175	Merola et al 2006	Human neuroblastoma (LAN-5) cells/n=3		x	Caspase activity	900 MHz (GSM), Average SAR 1 W/kg, 48h	F2	EL1	ED3	No effect of RF alone.	No	No	Yes	Blind exposure, positive control included. (Caspase-3)
176	Merola et al 2006	Human neuroblastoma (LAN-5) cells/n=3		x	PARP cleavage	935 MHz (CW), SAR 2 W/kg , 48h	F2	EL2	ED3	No effect	No	No	Yes	Blind exposure, positive control included
177	Merola et al 2006	Human neuroblastoma (LAN-5) cells/n=3		x	PARP cleavage	935 MHz (CW), SAR 2 W/kg , 72h	F2	EL2	ED3	No effect	No	No	Yes	Blind exposure, positive control included
178	Moquet et al 2008	Murine neuroblastoma (N2a) cells/ n=3		x	Caspase activity	935 MHz (GSM- basic) , SAR 2 W/kg , 24h	F2	EL2	ED2	No effect immediately after and at several time-points between 0 and 48 h post-RF exposure.	No	Yes	Yes	Double blind, positive control included. (Caspase-3)
179	Moquet et al 2008	Murine neuroblastoma (N2a) cells/ n=3		x	Caspase activity	935 MHz (GSM-talk), SAR 2 W/kg , 24h	F2	EL2	ED2	No effect immediately after and at several time-points between 0 and 48 h post-RF exposure.	No	Yes	Yes	Double blind, positive control included. (Caspase-3)
180	Moquet et al 2008	Murine neuroblastoma (N2a) cells/ n=3		x	Caspase activity	935 MHz (CW), SAR 2 W/kg , 24h	F2	EL2	ED2	No effect immediately after and at several time-points between 0 and 48 h post-RF exposure.	No	Yes	Yes	Double blind, positive control included. (Caspase-3)
181	Moquet et al 2008	Murine neuroblastoma (N2a) cells/ n=3		x	DNA fragmentation	935 MHz (CW), SAR 2 W/kg , 24h	F2	EL2	ED2	No effect immediately after and at several time-points between 0 and 48 h post-RF exposure.	No	Yes	Yes	Double blind, positive control included (TUNEL-PI)
182	Moquet et al 2008	Murine neuroblastoma (N2a) cells/ n=3		x	DNA fragmentation	935 MHz (GSM- basic) , SAR 2 W/kg , 24h	F2	EL2	ED2	No effect immediately after and at several time-points between 0 and 48 h post-RF exposure.	No	Yes	Yes	Double blind, positive control included (TUNEL-PI)
183	Moquet et al 2008	Murine neuroblastoma (N2a) cells/ n=3		x	DNA fragmentation	935 MHz (GSM-talk), SAR 2 W/kg , 24h	F2	EL2	ED2	No effect immediately after and at several time-points between 0 and 48 h post-RF exposure.	No	Yes	Yes	Double blind, positive control included (TUNEL-PI)
184	Moquet et al 2008	Murine neuroblastoma (N2a) cells/ n=3		x	PE	935 MHz (CW), SAR 2 W/kg , 24h	F2	EL2	ED2	No effect immediately after and at several time-points between 0 and 48 h post-RF exposure.	No	Yes	Yes	Double blind, positive control included
185	Moquet et al 2008	Murine neuroblastoma (N2a) cells/ n=3		x	PE	935 MHz (GSM- basic) , SAR 2 W/kg , 24h	F2	EL2	ED2	No effect immediately after and at several time-points between 0 and 48 h post-RF exposure.	No	Yes	Yes	Double blind, positive control included
186	Moquet et al 2008	Murine neuroblastoma (N2a) cells/ n=3		x	PE	935 MHz (GSM-talk), SAR 2 W/kg , 24h	F2	EL2	ED2	No effect immediately after and at several time-points between 0 and 48 h post-RF exposure.	No	Yes	Yes	Double blind, positive control included
187	Nikolova et al 2005	Mouse neural progenitor stem cells/ n=6		x	DNA fragmentation	1710 MHz (GSM), SAR 1.5 W/kg, 48h (5 min on/30 min off cycles)	F2	EL2	ED3	No effect	No	Yes	No	Blind analysis (subG1 analysis with PI), no positive control
188	Nikolova et al 2005	Mouse neural progenitor stem cells/ n=6		x	MMP modification	1710 MHz (GSM), SAR 1.5 W/kg, 48h (5 min on/30 min off cycles)	F2	EL2	ED3	No effect	No	Yes	No	Blind analysis, no positive control
189	Nikolova et al 2005	Mouse neural progenitor stem cells/ n=6		x	Apoptosis signaling	1710 MHz (GSM), SAR 1.5 W/kg, 48h (5 min on/30 min off cycles)	F2	EL2	ED3	No effect	No	Yes	No	Blind analysis, no positive control
190	Nikolova et al 2005	Mouse neural progenitor stem cells/ n=6		x	Apoptosis signaling	1710 MHz (GSM), SAR 1.5 W/kg, 48h (5 min on/30 min off cycles)	F2	EL2	ED3	Upregulation of bax	Yes	Yes	No	Blind analysis, no positive control
191	Palumbo et al 2008	Human lymphocytes/ n=4	x		Caspase activity	900 MHz (GSM), SAR 1.35 W/kg , 1h	F2	EL2	ED1	Increase in caspase-3 activity in proliferating but not in resting cells	Yes	Yes	Yes	Increase in caspase-3 activity not related to apoptosis.
192	Palumbo et al 2008	Human lymphocytes/ n=4	x		PARP cleavage	900 MHz (GSM), SAR 1.35 W/kg , 1h	F2	EL2	ED1	No effect	No	Yes	Yes	Double blind, positive control included
193	Palumbo et al 2008	Human lymphocytes/ n=4	x		PE	900 MHz (GSM), SAR 1.35 W/kg , 1h	F2	EL2	ED1	No effect	No	Yes	Yes	Double blind, positive control included
194	Palumbo et al 2008	Human lymphoblastoid (Jurkat) cells n=5		x	Caspase activity	900 MHz (GSM), SAR 1.35 W/kg , 1h	F2	EL2	ED1	Increase in caspase-3 activity in proliferating but not in resting cells	Yes	Yes	Yes	Increase in caspase-3 activity not related to apoptosis.
195	Palumbo et al 2008	Human lymphoblastoid (Jurkat) cells n=5		x	PARP cleavage	900 MHz (GSM), SAR 1.35 W/kg , 1h	F2	EL2	ED1	No effect	No	Yes	Yes	Double blind, positive control included
196	Palumbo et al 2008	Human lymphoblastoid (Jurkat) cells n=5		x	PE	900 MHz (GSM), SAR 1.35 W/kg , 1h	F2	EL2	ED1	No effect	No	Yes	Yes	Double blind, positive control included
197	Sanchez et al 2006	Normal human epidermal keratinocytes/ n=5;	x		PE	900 MHz (GSM), SAR 2 W/kg , 48h	F2	EL2	ED3	No effect.	No	No	Yes	Blind exposure, positive control included
198	Sanchez et al 2006	Normal human dermal fibroblasts / n=5	x		PE	900 MHz (GSM), SAR 2 W/kg , 48h	F2	EL2	ED3	No effect.	No	No	Yes	Blind exposure, positive control included
199	Sanchez et al 2007	Human normal epidermal keratinocytes (NHEK)/n=6	x		PE	1800 MHz (GSM), SAR 2 W/kg , 48h	F2	EL2	ED3	No effect.	No	No	Yes	Blind exposure, positive control included
200	Sanchez et al 2007	Normal human dermal fibroblasts / n=6	x		PE	1800 MHz (GSM), SAR 2 W/kg , 48h	F2	EL2	ED3	No effect.	No	No	Yes	Blind exposure, positive control included
201	Sefidbakht et al 2014	Human embryonic kidney (HEK293T) cells/ n=3		x	Caspase activity	940 MHz, SAR 0.09 W/kg, 15 min	F2	EL1	ED1	No effect	No	No	No	No information on blinding of staff. No positive control (Caspase 3/7)
202	Sefidbakht et al 2014	Human embryonic kidney (HEK293T) cells/ n=3		x	Caspase activity	940 MHz, SAR 0.09 W/kg, 30 min	F2	EL1	ED1	No effect	No	No	No	No information on blinding of staff. No positive control (Caspase 3/7)
203	Sefidbakht et al 2014	Human embryonic kidney (HEK293T) cells/ n=3		x	Caspase activity	940 MHz, SAR 0.09 W/kg, 45 min	F2	EL1	ED1	Increased activity	Yes	No	No	No information on blinding of staff. No positive control (Caspase 3/7)
204	Sefidbakht et al 2014	Human embryonic kidney (HEK293T) cells/ n=3		x	Caspase activity	940 MHz, SAR 0.09 W/kg, 60 min	F2	EL1	ED1	No effect	No	No	No	No information on blinding of staff. No positive control (Caspase 3/7)
205	Sefidbakht et al 2014	Human embryonic kidney (HEK293T) cells/ n=3		x	Caspase activity	940 MHz, SAR 0.09 W/kg, 90 min	F2	EL1	ED2	Increased activity	Yes	No	No	No information on blinding of staff. No positive control (Caspase 3/7)
206	Simon et al 2013	Recontructed epidermis with primary human keratinocytes /n=2-20	x		Morphological hallmarks	900 MHz (GSM), SAR 2 W/kg, 6h	F2	EL2	ED2	No effect.	No	No	No	No blind analysis, No positive control
207	Simon et al 2013	Recontructed epidermis with primary human keratinocytes /n=2-20	x		Caspase activity	900 MHz (GSM), SAR 2 W/kg, 6h	F2	EL2	ED2	No effect.	No	No	No	No blind analysis, no positive control (Caspase-3)
208	Simon et al 2013	Recontructed epidermis with primary human keratinocytes /n=2-20	x		Apoptosis signaling	900 MHz (GSM), SAR 2 W/kg, 6h	F2	EL2	ED2	No effect.	No	No	No	No blind analysis, No positive control
209	Simon et al 2013	Reconstructed epidermis with primary human keratinocytes and melanocytes/n= 2-20	x		Morphological hallmarks	900 MHz (GSM), SAR 2 W/kg, 6h	F2	EL2	ED2	No effect.	No	No	No	No blind analysis, No positive control
210	Simon et al 2013	Reconstructed epidermis with primary human keratinocytes and melanocytes/n= 2-20	x		Caspase activity	900 MHz (GSM), SAR 2 W/kg, 6h	F2	EL2	ED2	No effect.	No	No	No	No blind analysis, no positive control (Caspase-3)
211	Simon et al 2013	Reconstructed epidermis with primary human keratinocytes and melanocytes/n= 2-20	x		Apoptosis signaling	900 MHz (GSM), SAR 2 W/kg, 6h	F2	EL2	ED2	No effect.	No	No	No	No blind analysis, No positive control
212	Terro et al 2012	Primary cerebral cortical cells of rat embryos/n=3	x		Morphological hallmarks	900 MHz (GSM), SAR 0.25 W/kg, 24h	F2	EL1	ED2	No effect.	No	No	Yes	No information on blinding of staff. Positive control included
213	Terro et al 2012	Primary cerebral cortical cells of rat embryos/n=3	x		Caspase activity	900 MHz (GSM), SAR 0.25 W/kg, 24h	F2	EL1	ED2	No effect.	No	No	Yes	No information on blinding of staff. (Caspase-3)
214	Wang et al 2015	Primary murine Bone marrow Mesenchymal stem cells (BM-MSCs)/n=3	x		PE	2.856 GHz (pulsed), SAR 4 W/kg , 6min	F2	EL3	ED1	No effect.	No	No	Yes	No blind analysis, positive control included
215	Yoon et al 2011	Primary Human hair follicles/n=3	x		Apoptosis signaling	1763 MHz (CDMA), SAR 10 W/kg, 1h/day for 7days	F2	EL3	ED3	Suppression of apoptosis	Yes	No	No	No blind analysis, no positive control
216	Zeni et al 2012	Rat neuronal cells (PC12)/ n=3		x	PE	1950 MHz (UMTS), SAR 10 W/kg, 24h	F2	EL3	ED2	No effect immediately after and 24 h post-RF exposure.	No	Yes	Yes	Blind analysis, positive control included
217	Zhang et al 2017	Mouse spermatocyte-derived cells (GC-1)/n=3		x	DNA fragmentation	1950 MHz (UMTS), SAR 3 W/kg, 24h	F2	EL3	ED2	No effect of RF alone.	No	Yes	Yes	(TUNEL-PI) Double blind, positive control included
218	Zhang et al 2017	Mouse spermatocyte-derived cells (GC-1)/n=3		x	Caspase activity	1950 MHz (UMTS), SAR 3 W/kg, 24h	F2	EL3	ED2	No effect of RF alone.	No	Yes	Yes	(Caspase-3)
219	Zhang et al 2017	Mouse spermatocyte-derived cells (GC-1)/n=3		x	PE	1950 MHz (UMTS), SAR 3 W/kg, 24h	F2	EL3	ED2	No effect of RF alone.	No	Yes	Yes
220	Zhao et al 2020	A375 Human Melanoma Cells		x	PE	35.2 GHz, 0.16 mW/cm2, 15 min	F3	EL3	ED1	Increase of apoptosis	Yes	No	No	No information on blinding of staff, no positive control
221	Zhao et al 2020	A375 Human Melanoma Cells		x	Caspase activity	35.2 GHz, 0.16 mW/cm2, 15 min	F3	EL3	ED1	Increased regulation	Yes	No	No	No information on blinding of staff, no positive control. (Caspase3/8)
222	Zhao et al 2020	A375 Human Melanoma Cells		x	PE	35.2 GHz, 0.16 mW/cm2, 30 min	F3	EL3	ED1	Increase of apoptosis	Yes	No	No	No information on blinding of staff, no positive control
223	Zhao et al 2020	A375 Human Melanoma Cells		x	Caspase activity	35.2 GHz, 0.16 mW/cm2, 30 min	F3	EL3	ED1	Increased regulation	Yes	No	No	No information on blinding of staff, no positive control. (Caspase3/8)
224	Zhao et al 2020	A375 Human Melanoma Cells		x	PE	35.2 GHz, 0.16 mW/cm2, 60 min	F3	EL3	ED1	Increase of apoptosis	Yes	No	No	No information on blinding of staff, no positive control
225	Zhao et al 2020	A375 Human Melanoma Cells		x	Caspase activity	35.2 GHz, 0.16 mW/cm2, 60 min	F3	EL3	ED1	Increased regulation	Yes	No	No	No information on blinding of staff, no positive control. (Caspase3/8)
226	Zhao et al 2020	A375 Human Melanoma Cells		x	PE	35.2 GHz, 0.16 mW/cm2, 90 min	F3	EL3	ED2	Increase of apoptosis	Yes	No	No	No information on blinding of staff, no positive control
227	Zhao et al 2020	A375 Human Melanoma Cells		x	Caspase activity	35.2 GHz, 0.16 mW/cm2, 90 min	F3	EL3	ED2	Increased regulation	Yes	No	No	No information on blinding of staff, no positive control. (Caspase3/8)
228	Zhou et al 2019	Rat pheochromocytoma (PC12) cells /n=3		x	PE	2.856 MHz, 4 W/kg, 8 h/day for 2 days	F2	EL3	ED3	No effect.	No	No	No	No information on blinding of staff. No positive control. Uncounteracted temperature increase
229	Zielinski et al 2020	Murine microglial cells (N9)/n=3		x	PE	935 MHz (GSM, ELF modulation), 4 W/kg, 2h (2 min on/2 min off)	F2	EL3	ED2	No effect	No	Yes	Yes	Double blind, positive control included but had no effect
230	Zielinski et al 2020	Murine microglial cells (N9)/n=3		x	PE	935 MHz (GSM, ELF modulation), 4 W/kg, 24h (2 min on/2 min off)	F2	EL3	ED2	No effect	No	Yes	Yes	Double blind, positive control included
231	Zielinski et al 2020	Murine microglial cells (N9)/n=3		x	Apoptosis signaling	935 MHz (GSM, ELF modulation), 4 W/kg, 2h (2 min on/2 min off)	F2	EL3	ED2	No effect	No	Yes	Yes	Double blind, positive control included
232	Zielinski et al 2020	Murine microglial cells (N9)/n=3		x	Apoptosis signaling	935 MHz (GSM, ELF modulation), 4 W/kg, 24h (2 min on/2 min off)	F2	EL3	ED2	No effect	No	Yes	Yes	Double blind, positive control included
233	Zielinski et al 2020	Murine microglial cells (N9)/n=3		x	Apoptosis signaling	935 MHz (GSM, ELF modulation), 4 W/kg, 2h (2 min on/2 min off)	F2	EL3	ED2	No effect	No	Yes	Yes	Double blind, positive control included
234	Zielinski et al 2020	Murine microglial cells (N9)/n=3		x	Apoptosis signaling	935 MHz (GSM, ELF modulation), 4 W/kg, 24h (2 min on/2 min off)	F2	EL3	ED2	No effect	No	Yes	Yes	Double blind, positive control included
235	Zielinski et al 2020	Murine microglial cells (N9)/n=3		x	Apoptosis signaling	935 MHz (GSM, ELF modulation), 4 W/kg, 2h (2 min on/2 min off)	F2	EL3	ED2	No effect	No	Yes	Yes	Double blind, positive control included
236	Zielinski et al 2020	Murine microglial cells (N9)/n=3		x	Apoptosis signaling	935 MHz (GSM, ELF modulation), 4 W/kg, 24h (2 min on/2 min off)	F2	EL3	ED2	No effect	No	Yes	Yes	Double blind, positive control included
237	Zielinski et al 2020	Human neuroblastoma cells (SH-SY5Y)/ N=3		x	PE	935 MHz (GSM, ELF modulation), 4 W/kg, 2h (2 min on/2 min off)	F2	EL3	ED2	No effect	No	Yes	Yes	Double blind, positive control included
238	Zielinski et al 2020	Human neuroblastoma cells (SH-SY5Y)/ N=3		x	PE	935 MHz (GSM, ELF modulation), 4 W/kg, 24h (2 min on/2 min off)	F2	EL3	ED2	No effect	No	Yes	Yes	Double blind, positive control included
239	Zielinski et al 2020	Human neuroblastoma cells (SH-SY5Y)/ N=3		x	Apoptosis signaling	935 MHz (GSM, ELF modulation), 4 W/kg, 2h (2 min on/2 min off)	F2	EL3	ED2	No effect	No	Yes	Yes	Double blind, positive control included
240	Zielinski et al 2020	Human neuroblastoma cells (SH-SY5Y)/ N=3		x	Apoptosis signaling	935 MHz (GSM, ELF modulation), 4 W/kg, 24h (2 min on/2 min off)	F2	EL3	ED2	No effect	No	Yes	Yes	Double blind, positive control included
241	Zielinski et al 2020	Human neuroblastoma cells (SH-SY5Y)/ N=3		x	Apoptosis signaling	935 MHz (GSM, ELF modulation), 4 W/kg, 2h (2 min on/2 min off)	F2	EL3	ED2	NO effect	No	Yes	Yes	Double blind, positive control included
242	Zielinski et al 2020	Human neuroblastoma cells (SH-SY5Y)/ N=3		x	Apoptosis signaling	935 MHz (GSM, ELF modulation), 4 W/kg, 24h (2 min on/2 min off)	F2	EL3	ED2	No effect	No	Yes	Yes	Double blind, positive control included
243	Zielinski et al 2020	Human neuroblastoma cells (SH-SY5Y)/ N=3		x	Apoptosis signaling	935 MHz (GSM, ELF modulation), 4 W/kg, 2h (2 min on/2 min off)	F2	EL3	ED2	No effect	No	Yes	Yes	Double blind, positive control included
244	Zielinski et al 2020	Human neuroblastoma cells (SH-SY5Y)/ N=3		x	Apoptosis signaling	935 MHz (GSM, ELF modulation), 4 W/kg, 24h (2 min on/2 min off)	F2	EL3	ED2	No effect	No	Yes	Yes	Double blind, positive control included
245	Zuo et al 2014	Differentiated neuroblastoma cells PC12 cells / n=3		x	PE	2.856 GHz (CW), 10 mW/cm2, 5 min	F2	EL3	ED1	No effect	No	Yes	No	Blind analysis, no positive control
246	Zuo et al 2014	Differentiated neuroblastoma cells PC12 cells / n=3		x	PE	2.856 GHz (CW), 30 mW/cm2, 5 min	F2	EL3	ED1	Increased apoptosis 6h post RF exposure	Yes	Yes	No	Blind analysis, no positive control
247	Zuo et al 2014	Differentiated neuroblastoma cells PC12 cells / n=3		x	PE	2.856 GHz (CW), 50 mW/cm2, 5 min	F2	EL3	ED1	Increased apoptosis 6h post RF exposure	Yes	Yes	No	Blind analysis, no positive control
248	Zuo et al 2014	Differentiated neuroblastoma cells PC12 cells / n=3		x	PE	2.856 GHz (CW), 100 mW/cm2, 5 min	F2	EL3	ED1	Increased apoptosis 6h post RF exposure	Yes	Yes	No	Blind analysis, no positive control
249	Zuo et al 2014	Differentiated neuroblastoma cells PC12 cells / n=3		x	MMP modification	2.856 GHz (CW), 30 mW/cm2, 5 min	F2	EL3	ED1	Significant mitochondrial depolarization 6h post RF-exposure	Yes	Yes	No	Blind analysis, no positive control
250	Zuo et al 2014	Differentiated neuroblastoma cells PC12 cells / n=3		x	Morphological hallmarks	2.856 GHz (CW), 30 mW/cm2, 5 min	F2	EL3	ED1	chromatin condensation and apoptotic body formation 6h post RF exposure	Yes	Yes	No	Blind analysis, no positive control. (Hoechst staining)
251	Zuo et al 2014	Differentiated neuroblastoma cells PC12 cells / n=3		x	DNA fragmentation	2.856 GHz (CW), 30 mW/cm2, 5 min	F2	EL3	ED1	Increased DNA fragmentation 6h post RF-exposure	Yes	Yes	No	Blind analysis, no positive control (Tunel assay)
252	Zuo et al 2014	Differentiated neuroblastoma cells PC12 cells / n=3		x	Apoptosis signaling	2.856 GHz (CW), 30 mW/cm2, 5 min	F2	EL3	ED1	Increased expression of Bax and decreased expression of Bcl-2 6h post RF exposure	Yes	Yes	No	Blind analysis, no positive control
253	Zuo et al 2014	Differentiated neuroblastoma cells PC12 cells / n=3		x	PARP cleavage	2.856 GHz (CW), 30 mW/cm2, 5 min	F2	EL3	ED1	Increased 6h post RF-exposure	Yes	Yes	No	Blind analysis, no positive control
254	Zuo et al 2014	Differentiated neuroblastoma cells PC12 cells / n=3		x	Expression of cytochrome-c	2.856 GHz (CW), 30 mW/cm2, 5 min	F2	EL3	ED1	Increased 6h post RF-exposure	Yes	Yes	No	Blind analysis, no positive control
255	Zuo et al 2014	Differentiated neuroblastoma cells PC12 cells / n=3		x	Caspase activity	2.856 GHz (CW), 30 mW/cm2, 5 min	F2	EL3	ED1	Increased 6h post RF-exposure	Yes	Yes	No	Blind analysis, no positive control. (Caspase-3)
